# Supplementary material for: Intercellular interaction mechanisms promote diversity in intracellular ATP concentration in Escherichia coli populations
Source: Sci Rep. 2022 Oct 26;12:17946. doi: 10.1038/s41598-022-22189-x (PMC9605964; doi:10.1038/s41598-022-22189-x)
Supplement: Supplementary file 2 — Supplementary Information 2. [file 41598_2022_22189_MOESM2_ESM.xlsx]

## Sheet: Data1
Supplementary Data 1 : All metabolites measured in this study
	Metabolite Name	KEGG Compound ID
	Glucose	C00031
	Glucose-6-phosphate	C00092
	Fructose-6-phosphate	C00085
	Dihydroxyacetone phosphate	C00111
	Glyceraldehyde 3-phosphate	C00118
	3-Phosphoglyceric acid	C00197
	2-Phosphoglyceric acid	C00631
	Phosphoenolpyruvic acid	C00074
	Pyruvic acid	C00022
	Lactic acid	C00186
	Citric acid	C00158
	Aconitic acid	C00417
	Isocitric acid	C00311
	2-Ketoglutaric acid	C00026
	Succinic acid	C00042
	Fumaric acid	C00122
	Malic acid	C00149
	Oxaloacetic acid	C00036
	6-Phosphogluconic acid	C00345
	Ribulose-5-phosphate	C00199
	Ribose-5-phosphate	C00117
	Sedoheptulose-7-phosphate	C05382
	Erythrose-4-phosphate	C00279
	Alanine	C00041
	Arginine	C00062
	Asparagine	C00152
	Aspartic acid	C00049
	Cysteine	C00097
	Glutamic acid	C00025
	Glutamine	C00064
	Glycine	C00037
	Histidine	C00135
	Isoleucine	C00407
	Leucine	C00123
	Lysine	C00047
	Methionine	C00073
	Phenylalanine	C00079
	Proline	C00148
	Serine	C00065
	Threonine	C00188
	Tryptophan	C00078
	Tyrosine	C00082
	Valine	C00183
	Carnosine	C00386
	Glycyl-Glycine	C02037
	2-Aminoadipic acid	C00956
	2-Aminobutyric acid	C02261
	2-Aminoisobutyric acid	C03665
	2-Aminooctanoic acid	-
	4-Aminobutyric acid(GABA)	C00334
	4-Hydroxyproline	C01157
	5-Oxoproline (Pyroglutamic acid)	C01879
	Citrulline	C00327
	Creatinine	C00791
	Dopa	C00355
	Homocysteine	C00155
	Homocystine	C01817
	Homoserine	C00263
	Kynurenine	C00328
	Ornithine	C00077
	Sarcosine	C00213
	Taurine	C00245
	2-Aminopimelic acid	-
	2-Hydroxyhippuric acid	C07588
	2-Methylhippuric acid	-
	3-Aminoglutaric acid	-
	3-Aminoisobutyric acid	C05145
	3-Aminopropanoic acid	C00099
	3-Hydroxyanthranilic acid	C00632
	3-Hydroxy-kynurenine	C02794
	3-Methylcrotonoylglycine	-
	3-Sulfinoalanine	C00606
	4-Aminobenzoic acid	C00568
	5-Aminolevulinic acid	C00430
	5-Aminovaleric acid	C00431
	5-Hydroxy-tryptophan	C01017
	Acetylglycine	-
	Anthranilic acid	C00108
	Cystathionine	C00542
	Cysteic acid	C00506
	Dimethylglycine	C01026
	Glutamic acid 5-methylester	-
	Hexanoylglycine	-
	Hippuric acid	C01586
	Histidinol	C00860
	Hypotaurine	C00519
	Indol-3-acetic acid	C00954
	Isobutyrylglycine	-
	Isovalerylglycine	-
	Kynurenic acid	C01717
	Methionine sulfone	-
	N-Acetyl-aspartic acid	C01042
	N-Acetyl-glutamine	-
	N-Acetyl-lysine	C02727
	N-Acetyl-ornithine	C00437
	N-Acetyl-serine	-
	N-Acetyl-tyrosine	-
	N-Butyrylglycine	-
	Norvaline	C01826
	O-Acetyl-serine	C00979
	O-Phosphoserine	C01005
	p-Aminohippuric acid	D06890
	Saccharopine	C00449
	S-Benzyl-Cysteine	-
	Suberylglycine	-
	Threo-b-hydroxyaspartic acid	-
	Tiglylglycine	-
	Ureidopropionic acid	C02642
	Ureidosuccinic acid	C00438
	2-Aminoethanol	C00189
	3,4-Dihydroxybenzylamine	-
	5-Methoxytryptamine	C05659
	Cadaverine	C01672
	Cystine	C00491
	Dopamine	C03758
	Fendiline	-
	Histamine	C00388
	Octopamine	C04227
	Putrescine	C00134
	Spermidine	C00315
	Spermine	C00750
	Tryptamine	C00398
	Tyramine	C00483
	Vanillylamine	C16666
	2-Deoxyuridine	C00526
	3,5-cyclicAMP	C00968
	5-Methylthioadenosine	C00170
	7-Methylguanine	C02242
	Adenine	C00147
	Adenosine	C00212
	AMP	C00020
	Cytidine	C00475
	Cytosine	C00380
	Dihydrouracil	C00429
	Guanine	C00242
	Guanosine	C00387
	Hypoxanthine	C00262
	IMP	C00130
	Inosine	C00294
	Paraxanthine	C13747
	Thymidine	C00214
	Thymine	C00178
	TMP	C01081
	UMP	C00105
	Uracil	C00106
	Uric acid	C00366
	Uridine	C00299
	Xanthine	C00385
	Xanthosine	C01762
	XMP	C00655
	Arachidonic acid	C00219
	Batyl alcohol	C13858
	Caproic acid	C01585
	Decanoic acid	C01571
	Docosahexaenoic acid	C06429
	Docosapentaenoic acid	C16513
	Dodecanedioic acid	C02678
	Eicosapentaenoic acid	C06428
	Elaidic acid	C01712
	Lauric acid	C02679
	Linoleic acid	C01595
	Margaric acid	-
	Monostearin	-
	Myristic acid	C06424
	Nonanoic acid	C01601
	Octanoic acid	C06423
	Oleic acid	C00712
	Palmitic acid	C00249
	Palmitoleic acid	C08362
	Stearic acid	C01530
	2-Hydroxyglutaric acid	C02630
	2-Hydroxyisobutyric acid	-
	2-Hydroxyisocaproic acid	C03264
	2-Hydroxyisovaleric acid	-
	2-Isopropylmalic acid	C02504
	2-Ketoadipic acid	C00322
	2-Ketobutyric acid	C00109
	2-Ketoisocaproic acid	C00233
	2-Keto-isovaleric acid	C00141
	2-Methyl-3-hydroxybutyric acid	-
	2-Propyl-3-hydroxy-pentanoic acid	C16651
	2-Propyl-5-hydroxy-pentanoic acid	C16650
	2-Propyl-glutaric acid	C16658
	3-Dehydroshikimic acid	C02637
	3-Methyladipic acid	-
	3-Methylglutaric acid	-
	3-Hydroxy-3-methylglutaric acid	C03761
	3-Hydroxybutyric acid	C01089
	3-Hydroxyglutaric acid	-
	3-Hydroxyisobutyric acid	C01188
	3-Hydroxyisovaleric acid	C20827
	3-Hydroxyphenylacetic acid	C05593
	3-Hydroxypropionic acid	C01013
	3-Hydroxypyruvic acid	C00168
	3-Methoxy-4-hydroxybenzoic acid	C06672
	3-Methyl-2-oxovaleric acid	C03465
	3-Phenyllactic acid	-
	4-Hydroxybenzoic acid	C00156
	4-Hydroxyphenylacetic acid	C00642
	4-Hydroxyphenyllactic acid	C03672
	4-Hydroxyphenylpyruvic acid	C01179
	5-Hydroxymethyl-2-furoic acid	C20448
	Acetoacetic acid	C00164
	Adipic acid	C06104
	Azelaic acid	C08261
	Benzoic acid	C00180
	Citramalic acid	C00815
	Coniferyl aldehyde	C02666
	Ethylmalonic acid	C02170
	Glutaconic acid	C02214
	Glutaric acid	C00489
	Glycolic acid	C00160
	Glyoxylic acid	C00048
	Homogentisic acid	C00544
	Homovanillic acid	C05582
	Juniperic acid	-
	Maleic acid	C01384
	Malonic acid	C00383
	Mesaconic acid	C01732
	Methoprene acid	-
	Methylmalonic acid	C02170
	Methylsuccinic acid	-
	Oxalic acid	C00209
	Phenylacetic acid	C07086
	Phenylpyruvic acid	C00166
	Pimelic acid	C02656
	Protocatechuic acid	C00230
	Sebacic acid	C08277
	Shikimic acid	C00493
	Suberic acid	C08278
	Succinylacetone	-
	Tartaric acid	C00898
	Tropic acid	C01456
	Valproic acid	C07185
	Vanillylmandelic acid	C05584
	1,5-Anhydro-glucitol	-
	1,6-Anhydroglucose	-
	2-Deoxy-glucose	-
	5-Dehydroquinic acid	C00944
	Allose	C01487
	Arabinose	C00216
	Arabitol	C01904
	Dihydroxyacetone	C00184
	D-Xylulose	C00310
	Erythrulose	C02022
	Fructose	C00095
	Fucose	C01018
	Galactitol	C01697
	Galactosamine	C02262
	Galactose	C00124
	Galacturonic acid	C00333
	Glucaric acid	C00818
	Gluconic acid	C00257
	Glucono-1,4-lactone	C03107
	Glucono-1,5-lactone	C00198
	Glucosamine	C00329
	Glucuronic acid	C00191
	Glyceraldehyde	C00577
	Glyceric acid	C00258
	Glycerol	C00116
	Inositol	C00137
	Isomaltose	C00252
	Lactitol	D08266
	Lactose	C00243
	Lyxose	C00476
	Maltitol	D04845
	Maltose	C00208
	Mannitol	C00392
	Mannose	C00159
	meso-Erythritol	C00503
	N-Acetylmannosamine	C00645
	N-Acetylneuraminic acid	C00270
	Psicose	C06468
	Rhamnose	C01684
	Ribitol	C00474
	Ribonic acid	C01685
	Ribonolactone	-
	Ribose	C00121
	Ribulose	C05052
	Sorbitol	C00794
	Sorbose	C00764
	Sucrose	C00089
	Tagatose	C00795
	Threitol	C16884
	Threonic acid	C01620
	Trehalose	C01083
	Xylitol	C00379
	Xylose	C00181
	2,3-Bisphosphoglyceric acid	C03339
	Fructose 1-phosphate	C05001
	beta-Glycerophosphate	C02979
	alpha-Glycerophosphate	C00093
	Inositol phosphate	C01177
	Mannose 6-phosphate	C00275
	Trehalose 6-phosphate	C00689
	1-Hexadecanol	C00823
	2-Hydroxybutyric acid	C05984
	Allantoin	C01551
	Ascorbic acid	C00072
	Biotin	C00120
	Catechol	C00090
	Cholecalciferol	C05443
	Cholesterol	C00187
	Coniferyl alcohol	C00590
	Cystamine	-
	Dihydroorotic acid	C00337
	Epinephrine	C00788
	Hydroquinone	C00530
	Hydroxylamine	C00192
	Lipoic acid	C00725
	Melatonin	C01598
	Metoprolol	C07202
	Mevalonic lactone	-
	Niacinamide	C00153
	Nicotinic acid	C00253
	Norepinephrine	C00547
	Octadecanol	-
	Oleamide	C19670
	O-Phosphoethanolamine	C00346
	Orotic acid	C00295
	Pantothenic acid	C00864
	Phosphoric acid	C00009
	Porphobilinogen	C00931
	Pyridoxal	C00250
	Pyridoxamine	C00534
	Pyridoxine	C00314
	Pyrogallol	C01108
	Quinolinic acid	C03722
	Thiodiglycolic acid	C14872
	Triethanolamine	C06771
	Urea	C00086
	2-Hydroxybutyric acid-d3	-
	4-Hydroxybenzoic acid-13C6	-
	Aspartic acid-d3	-
	Citric acid-d4	-
	Cystamine-d8	-
	Dihydroxyacetone-13C3	-
	Dopa-13C6	-
	Fumaric acid-13C4	-
	Glutamic acid-13C5	-
	Isoleucine-d10	-
	Kynurenine-d6	-
	Lactic acid-13C3	-
	Lauric acid-d3	-
	Malic acid-13C4	-
	Ornithine-d7	-
	Oxalic acid-13C2	-
	Ribose-13C5	-
	Sarcosine-d3	-
	Taurine-13C2	-
	Tryptophan-13C11	-
	Tyrosine-13C6	-
	Valine-d8	-
	* "-" indicate metabolites not registered with KEGG
